# Supplementary material for: Solid-State Nanopore Readout of Programmable DNA and Peptide Nanostructures for Scalable Digital Data Storage
Source: Biosensors (Basel). 2025 May 3;15(5):287. doi: 10.3390/bios15050287 (PMC12109865; doi:10.3390/bios15050287)
Supplement: Supplementary file 1 [file biosensors-15-00287-s001.zip]

Archive with 1 entries (1 files):
- biosensors-3525809-supplementary.pdf
